# Supplementary material for: Analysis of Amino Acid, Vitamin, and Mineral Content in Chinese Gallnut (Rhus chinensis Mill.) Honey from Guizhou Province
Source: Foods. 2026 Jun 1;15(11):1943. doi: 10.3390/foods15111943 (PMC13257414; doi:10.3390/foods15111943)
Supplement: Supplementary file 1 [file foods-15-01943-s001.zip]

Archive with 1 entries (1 files):
- foods-4304741-supplementary.pdf
